# Supplementary material for: Voice efficiency for different voice qualities combining experimentally derived sound signals and numerical modeling of the vocal tract
Source: Front Physiol. 2022 Dec 23;13:1081622. doi: 10.3389/fphys.2022.1081622 (PMC9822708; doi:10.3389/fphys.2022.1081622)
Supplement: Supplementary file 1 [file DataSheet1.ZIP]

Archive with 3 entries (3 files):
- Fleischer_Suppl_regression.pdf
- Fleischer_Suppl_volumes.pdf
- Suppl_aggregated_data.xlsx
